# Supplementary material for: Effect of Ion and Binding Site on the Conformation of Chosen Glycosaminoglycans at the Albumin Surface
Source: Entropy (Basel). 2022 Jun 10;24(6):811. doi: 10.3390/e24060811 (PMC9222412; doi:10.3390/e24060811)
Supplement: Supplementary file 1 [file entropy-24-00811-s001.zip]

Archive with 1 entries (1 files):
- entropy-1744828-supplementary.pdf
